# Supplementary material for: Can-Seq: a PCR and DNA sequencing strategy for identifying new alleles of known and candidate genes
Source: Plant Methods. 2020 Feb 13;16:16. doi: 10.1186/s13007-020-0555-0 (PMC7017465; doi:10.1186/s13007-020-0555-0)
Supplement: Supplementary file 2 — Additional file 2: Table S2. Observed and expected percent sequence reads of homozygous candidate mutations in Can-Seq libraries. Two or three rdr6 nonsense mutants recovered in the forward genetic screen for mutants defective in systemic RNAi (11) were included in each Can-Seq library as a positive controls and are in bold. [file 13007_2020_555_MOESM2_ESM.xlsx]

## Sheet: Sheet1
Can-Seq library number	No. of mutants bulked in Can-Seq library	No. of candidate genes amplified in Can-Seq library	Genomic DNA template	Expected % reads for homozygous candidate mutation	Observed % reads for candidate mutation	FWD Ref coverage	RVS Ref coverage	FWD Var coverage	RVS Var coverage	Candidate gene	Candidate mutation	rtp mutant	Zygosity of candidate mutation in rtp mutant
JC#4 (UQCbioinf 11)	23	32	Individual mutants1	4.34782	4.09	3773	2460	171	95	AGO1	P204S	EMS#193	Homozygous
					3.91	3704	2529	153	101		G277E	EMS#97	Homozygous
					5.62	3705	2655	204	175		D769N	EMS#101	Homozygous
					4.18	3497	2700	159	111		splice site 2296	EMS#152	Homozygous
					3.31	3482	2706	118	94	AGO2	P524S	EMS#164	Homozygous
					2.19	4295	2315	94	54	AGO9	M261I	EMS#155	Homozygous
					2.8	2905	2157	83	63	DCL2	W796*	EMS#193	Homozygous
					6.75	3517	2517	256	181	HASTY	R544H	EMS#193	Homozygous
					6.93	3725	2263	270	176		G1083S	EMS#155	Homozygous
					3.03	4275	2424	122	87	HEN1	R311*	EMS#158	Homozygous
					6.11	3204	1977	205	132	NRPD1A	S222F	EMS#193	Homozygous
					4.67	3889	2373	196	111	NRPD1B	R1174*	EMS#193	Homozygous
					4.94	3927	2174	212	105	PRL1	R222Q	EMS#11	Homozygous
					5.07	4692	1786	258	88		R254*	EMS#164	Homozygous
					2.69	4164	2346	112	68	RDR6	G19E	EMS#157	Homozygous
					3.95	4087	2495	163	108		W227*	EMS#153	Homozygous
					3.27	4184	2107	147	66		R376*	EMS#11	Homozygous
					4.37	4187	2490	191	114		W685*	EMS#19	Homozygous
					2.83	3716	2457	109	71	SDE5	A361T	EMS#155	Homozygous
					3.43	2750	2064	93	78	SGS3	R554*	EMS#181	Homozygous
					4.17	4751	1863	206	82	THO2	P522S	EMS#164	Homozygous
				Mean ± SE	4.2 ± 0.17
JC#5 (UQCbioinf 11)	23	32	Bulk1	4.34782	2.15	2531	1827	56	40	AGO1	P204S	EMS#193	Homozygous
					4.02	2382	1678	102	68		G277E	EMS#97	Homozygous
					8.23	2316	1664	207	150		D769N	EMS#101	Homozygous
					3.39	2387	1855	80	69		splice site 2296	EMS#152	Homozygous
					4.52	3455	2663	161	129	AGO2	P524S	EMS#164	Homozygous
					2.26	3807	2236	82	58	AGO9	M261I	EMS#155	Homozygous
					1.02	3611	2474	38	25	DCL2	W796*	EMS#193	Homozygous
					5.25	2231	1666	133	83	HASTY	R544H	EMS#193	Homozygous
					4.48	2161	1312	99	64		G1083S	EMS#155	Homozygous
					3	3772	2371	117	73	HEN1	R311*	EMS#158	Homozygous
					2.36	1539	944	32	28	NRPD1A	S222F	EMS#193	Homozygous
					2.16	4780	1923	108	40	NRPD1B	R1174*	EMS#193	Homozygous
					3.37	4215	2010	150	67	PRL1	R222Q	EMS#11	Homozygous
					4.41	4885	1685	206	97		R254*	EMS#164	Homozygous
					5.49	3404	1982	192	121	RDR6	G19E	EMS#157	Homozygous
					4.43	3276	2327	148	112		W227*	EMS#153	Homozygous
					3.59	3440	2261	131	81		R376*	EMS#11	Homozygous
					3.41	3621	2661	146	76		W685*	EMS#19	Homozygous
					4.28	3606	2426	160	110	SDE5	A361T	EMS#155	Homozygous
					2.79	3825	2548	111	72	SGS3	R554*	EMS#181	Homozygous
					4.09	4059	2244	166	103	THO2	P522S	EMS#164	Homozygous
				Mean ± SE	3.7 ± 0.20
JC#6 (UQCbioinf 11)	23	17	Individual mutants1	4.34782	3.99	5218	1841	232	61	AGO1	P204S	EMS#193	Homozygous
					4.06	5178	1457	220	61		G277E	EMS#97	Homozygous
					5.07	5261	1664	288	82		D769N	EMS#101	Homozygous
					4.2	5595	1559	251	63		splice site 2296	EMS#152	Homozygous
					4.32	4857	2136	220	96	JMJ14	Q183*	EMS#38	Homozygous
					3.86	5361	1645	209	72		R599K	EMS#11	Homozygous
					3.9	5095	1679	209	66		splice site 521	EMS#90	Homozygous
					5.88	4869	1784	320	96	MOS1	E704K	EMS#16	Homozygous
					4.17	4726	2048	211	86	MOS2	T36I	EMS#157	Homozygous
					4.18	5520	1234	245	50	MOS12	E231K	EMS#153	Homozygous
					2.1	5330	1464	118	28	MOS14	D393N	EMS#111	Homozygous
					5.46	5193	1628	285	109		R832Q	EMS#11	Homozygous
					2.99	5695	1316	166	50	RDR6	G19E	EMS#157	Homozygous
					3.71	5298	1735	201	70		W227*	EMS#153	Homozygous
					3.88	5391	1348	220	52		R376*	EMS#11	Homozygous
					4.06	5427	1675	218	83		W685*	EMS#19	Homozygous
				Mean ± SE	4.1 ± 0.12
JC#3 (UQCbioinf 13)	20	17	Bulk2	5	5.21	4607	2196	253	121	AGO1	G277E	EMS#97	Homozygous
					2.83	5456	1446	167	34	JMJ14	G331E	EMS#148	Homozygous
					6.76	6733	431	484	36	MOS1	W261*	EMS#145	Homozygous
					3.14	6429	1120	205	40	MOS12	E231K	EMS#153	Homozygous
					2.83	5412	1788	160	50	RDR6	W227*	EMS#153	Homozygous
					5.65	5595	1414	331	89		W391*	EMS#120	Homozygous
					5.66	6072	1033	356	70		W685*	EMS#19	Homozygous
					4.48	5931	1331	279	62		W764*	EMS#94	Homozygous
					3.08	6326	1120	202	35		R828K	EMS#159	Homozygous
					5.19	5968	1298	322	76		P1073L	EMS#146	Homozygous
				Mean ± SE	4.5 ± 0.45
Table S2. Observed and expected percent reads of homozygous candidate mutations in Can-Seq libraries. Two or three rdr6 nonsense mutants recovered in the forward genetic screen for mutants defective in systemic RNAi (11) were included in each Can-Seq library as a positive controls and are in bold.
1 Mutants in library: EMS#11, EMS#16, EMS#19, EMS#36, EMS#38, EMS#76, EMS#90, EMS#97, EMS#101, EMS#102, EMS#111, EMS#152, EMS#153, EMS#155, EMS#157, EMS#158, EMS#163, EMS#164, EMS#173, EMS#181, EMS#191, EMS#192R, EMS#193
2 Mutants in library: EMS#35, EMS#70, EMS#81, EMS#94, EMS#97, EMS#120, EMS#121, EMS#123, EMS#140, EMS#144, EMS#145, EMS#146, EMS#148, EMS#149, EMS#153, EMS#158, EMS#159, EMS#164, EMS#170, EMS#192L
