# Supplementary material for: Can-Seq: a PCR and DNA sequencing strategy for identifying new alleles of known and candidate genes
Source: Plant Methods. 2020 Feb 13;16:16. doi: 10.1186/s13007-020-0555-0 (PMC7017465; doi:10.1186/s13007-020-0555-0)
Supplement: Supplementary file 3 — Additional file 3: Table S3. CAPS/dCAPS PCR zygosity tests for detecting candidate mutations in rtp mutants. CAPS, cleaved amplified polymorphic sequences; dCAPS, derived cleaved amplified polymorphic sequences. [file 13007_2020_555_MOESM3_ESM.xlsx]

## Sheet: Sheet1
Candidate gene	Mutation	Primer name	Sequence	CAPS / dCAPS	Restriction Enzyme	rtp mutant	Zygosity of candidate mutation in rtp mutant
AGO1	P204S	AGO1 P204S F	AACCTACTGTTCTGGCTCAGCAATT	dCAPS	MwoI	EMS#193	Homozygous
		AGO1 P204S R	TCATAATGGTGCAAATgCTTATCAG
	G277E	AGO1 G277E F	CCTGACCAACTGTGTTCTTTCTGTT	dCAPS	BanII	EMS#97	Homozygous
		AGO1 G277E R	AGAACTAGACCTTTGACCTCgAGCC
	D771N	AGO1 D771N F	CTCTAGTCAGTGATCGACCCACCA	CAPS	TfiI	EMS#101	Homozygous
		AGO1 D771N R	CGTACTTTATCATGCCACCAGTCA
	splice site 2296	AGO1 Intron2296 Fwd	GACCTTTATCTGATGCTGAcCGTGTTAAG	dCAPS	BslI	EMS#152	Homozygous
		AGO1 Intron2296 Rvs	AAAACAAATACGCACGTCAATTCCCGAGT
AGO2	P524S	ago2 P524S F	TTGATCAAGAGGGAAACGAGCC	CAPS	AvaII	EMS#164	Homozygous
		ago2 P524S R	GGTGTCATGTTTGTATCCACTTTC
AGO9	M261I	AGO9 M261I F	GCATTTCTTCAGACACTTCcACTACGAT	dCAPS	MslI	EMS#155	Homozygous
		AGO9 M261I R	CACGTCGAGCCTGATGAGATAAAATCA
	G853R	ago9 G853R F	GATCTCAGTCGGTTAGTCTCACAT	dCAPS	AvaII	EMS#140	Homozygous
		ago9 G853R R	CAACTCTTCATACTTCATCACAGgTC
CUL4	P219S	cul4 P219S F	GAACACTGATCTGACTGTTTTCTTGTCACG	dCAPS	ScrFI	EMS#145	Homozygous
		cul4 P219S R	GACCTTTAACCGTCCTCTGCTCAACTcCAG
DCL2	W796*	DCL2 W796* F	TCATTCACATGAAACATCTCTTATTGAcTG	dCAPS	BsrI	EMS#193	Homozygous
		DCL2 W796* R	ATCAACAGTGAGAATTATATGCACCTTTCC
	A1098V	dcl2 A1098V F	CTTCTTTGATTACAGGGATTTATCCG	CAPS	HaeIII	EMS#149	Homozygous
		dcl2 A1098V R	CATGAACATCAAAGCTGCAAGTTC
HASTY	R544H	HASTY R544H F	TTCAAGCCAGGTTGATAGTGAAAAG	CAPS	AciI	EMS#193	Homozygous
		HASTY R544H R	TTTGATCGGTACGGGCCAAA
	G1083S	HASTY G1083S F	GATATGTTCTCGGCAGTCATcCGT	dCAPS	BsaJI	EMS#155	Homozygous
		HASTY G1083S R	TGATTGAAACTCACCTGGCGAGGA
HEN1	R311*	HEN1 R311* F	CTCATATTGTAAAATCTCGGAgTGCA	dCAPS	ApaLI	EMS#158	Homozygous
		HEN1 R311* R	ACATAAAACTGAGCGGTAGGAGAGAA
JMJ14	Q183*	JMJ14 Q183* F	CCTCTGAAGGAGAAAAAAATATGGGAGAA	dCAPS	Hpy188III	EMS#38	Homozygous
		JMJ14 Q183* R	GCATTCCTTAAAGTATTCATCATACTcCT
	G331E	JMJ14 G331E F	TGTGCTTTCTAGGAGCTATGTACTAACC	dCAPS	AvaII	EMS#148	Homozygous
		JMJ14 G331E R	AGACTCAGCATGGTTTCCAGGGgTC
	R599K	JMJ14 R599K F	GACCAGTATCCTTCACAGCATtCAA	dCAPS	Hpy188III	EMS#11	Homozygous
		JMJ14 R599K R	TTTCTTTCGCTTTCATGACCATGGC
	splice site 521	JMJ14 Intron521 Fwd	TGTGGAATTGTGTTTATTTCcTGCA	dCAPS	PstI	EMS#90	Homozygous
		JMJ14 Intron521 Rvs	TGATAAGCAAAAGCCACGAACTTAA
MOS1	W261*	MOS1 W261* F	GGATTGGGGATGCCAATcCCTG	dCAPS	BsaJI	EMS#145	Homozygous
		MOS1 W261* R	TGAACCACGTGAGTCCAATTGC
	E759K	MOS1 E759K F	GCGTGCTCAACAGAGcCAGAAAGAG	dCAPS	BslI	EMS#16	Homozygous
		MOS1 E759K R	TGTCAGCCGGAGAAGCATTAGATGC
MOS2	T36I	MOS2 T36I F	CGATGATGGAACTAGTAAAGAGTTgGTCA	dCAPS	BstEII	EMS#157	Homozygous
		MOS2 T36I R	ACCAGGTAAAGGAACCTCAGGCTCGAATT
MOS12	E231K	MOS12 E231K F	GCATTTGATGCAGATAAATCTAGTATcGAC	dCAPS	Hpy99I	EMS#153	Homozygous
		MOS12 E231K R	AAGAAAGCGATCTACCTCACCTTTGT
MOS14	D393N	MOS14 D393N F	GCTCTAATCCAGAGAGACAAAATTGAA	dCAPS	TfiI	EMS#111	Homozygous
		MOS14 D393N R	GGTCCTCATATGAGAGGCCTTGAgAAT
	R832Q	MOS14 R832Q F	TGTTCATCATAAGCTGTTTTTCCTTGAGAGT	CAPS	BsiWI	EMS#11	Homozygous
		MOS14 R832Q R	TTTCCTAAATTTACCGTATCTAGCCG
NP_200680	L299F	np-200680 L299F F	CTACCCAAGGAATTGATGAcCTTGGT	dCAPs	PshAI	EMS#121	Homozygous
		np-200680 L299F R	CAAGTGACTGCATTTTCTTTGCCAC
NRPD1A	S222F	NRPD1A S222F F	TCCCTATGTTCAACTCTCTTGGTCTGcCAT	dCAPS	BccI	EMS#193	Homozygous
		NRPD1A S222F R	CTCGAAGACACAGTTTCCGAAAAGAGCTGT
	W541*	nrpd1a W541* F	GTCGAGCTTGATGAGCTTGTTGCTTTG	dCAPS	AvaII	EMS#144	Homozygous
		nrpd1a W541* R	GCATTCCGAATAGCTGCATTCCgGT
NRPD1B	A513T	nrpd1b A513T F	CGGGTATTTCTGGACgAGGCAACT	dCAPS	BcgI	EMS#149	Homozygous
		nrpd1b A513T R	CCTTTGCAACTCAGACGTTCTGGA
	R1174*	NRPD1B R1174* F	TAGACTCATGTCTTTCAGTGCTTCATC	dCAPS	PvuI-HF	EMS#193	Homozygous
		NRPD1B R1174* R	ATGGAGCCTTGATGTTTAAcGATC
PRL1	R222Q	PRL1 R222Q F	CTTACTGGGCATATCGAGCAcGTAC	dCAPS	BsiWI	EMS#11	Homozygous
		PRL1 R222Q F	CACCACTCAAGTGACCATGATACGATC
	R254*	PRL1 R254* R	CTTACTGGGCATATCGAGCACGTAC	dCAPS	PvuI-HF	EMS#164	Homozygous
		PRL1 R254* R	CACCACTCAAGTGACCATGATAcGATC
RDR2	G587D	rdr2 G587D F	CTTCTGCCTTTCAAATTCGcTACGGTG	dCAPS	MwoI	EMS#70	Homozygous
		rdr2 G587D R	CAGCATCCTGTTGTTCGAGTCAAATTT
RDR6	G19E	RDR6 G19E F	TTCCAACGGAGTAGCGAATTAGG	dCAPS	HinfI	EMS#157	Homozygous
		RDR6 G19E R	TTGCAGTAGTGGATTCCCCgAAT
	W227*	Not applicable; homozygous mutants confirmed by whole gene sequencing				EMS#153	Homozygous
	R376*	Not applicable; homozygous mutants confirmed by whole gene sequencing				EMS#11	Homozygous
	W391*	Not applicable; homozygous mutants confirmed by whole gene sequencing				EMS#120	Homozygous
	W685*	RDR6 W685* F	TAGGTGTTCCGGATGAAATATcCTG	dCAPS	ScrFI	EMS#192L	Homozygous
		RDR6 W685* R	CCCATTAGCCACCTTCCTGAAGTAA
	W764*	RDR6 W764* F	TCTCGTATTTTTGTTACTcCAGGAAGGT	dCAPS	BstXI	EMS#94	Homozygous
		RDR6 W764* R	ACTTCCAGATCTGTCTTTGTCTCCTTAA
	R828K	RDR6 R828K F	CCTTGTCTTCACCCAGGGGATcTAA	dCAPS	DdeI	EMS#159	Homozygous
		RDR6 R828K R	CTGATCCCAAGCCACAAAGTACAGG
	P1073L	RDR6 P1073L F	ACGGGTCACATCTGGTCCgTGC	dCAPS	BaeGI	EMS#146	Homozygous
		RDR6 P1073LR	CCCACTCGGGATGGTAAGTTACA
SDE5	A361T	SDE5 A361T F	TCTCCAAAGGAGAAgCCGAGCGA	dCAPS	Mwol	EMS#155	Homozygous
		SDE5 A361T R	GTGTCCCTATATTTCATGGAAGATATCA
SGS3	Q15*	sgs3 Q15* F	CTATGCGTTGTTGGCTTGTTATAACT	dCAPS	TspRI	EMS#170	Homozygous
		sgs3 Q15*R	ACCTCAGGCCTATAACCACaCT
	R554*	SGS3 R554* F	CCCTCTAGCAATGACGATgGC	dCAPS	HaeIII	EMS#181	Homozygous
		SGS3 R554* R	GCCTCTTCTTCATGTCTTCCATCTTC
THO2	P522S	THO2 P522S F	GCTGATATATATTTATCACGGTGGCAGA	dCAPS	BsrI	EMS#164	Homozygous
		THO2 P522S R	CCAAATCTCATGACCAACTaCTG
AGO1	Q70*	ago1 Q70* F	GCTGGTCCAGTCTCAGGTGGT	dCAPS	HpyCH4III	EMS#148	Heterozygous
		ago1 Q70* R	GTGGTCCTCCATACTGTTGTTaCT
	P217S	AGO1 P217S F	AACCTACTGTTCTGGCTCAGCAATT	CAPS	HpaII	EMS#102	Heterozygous
		AGO1 P217S R	TTGTTTCATCACAGCACGATTGACA
	R226H	AGO1 R226H F	CTTCTTCTAGCAAGGCTTTCAAGTTT	dCAPS	BsiHKAI	EMS#192R	Heterozygous
		AGO1 R226H R	ATCAACAAGTTGTTTCATCAgAGCA
	A297T	ago1 A297T F	TGACGAAGAAGTAGGGGCTGGA	dCAPs	AciI	EMS#121	Heterozygous
		ago1 A297T R	CATTCCTAGGTGATGCAGATCcG
	P786S	AGO1 P786S F	TTTTTGTTTTCAGGTTGTGGCATC	CAPS	HaeIII	EMS#102	Heterozygous
		AGO1 P786S R	CGTACTTTATCATGCCACCAGTCA
AGO4	G483E	AGO4 G483E F	TTGTTTTCTTTGACTGACAGCTGAA	CAPS	BfuCI	EMS#155	Heterozygous
		AGO4 G483E R	ACTTGACGTACATTACAGCGAGCA
AGO9	D786N	AGO9 D786N F	GCATGCAAGTTTCTTGATGATACG	dCAPS	TfiI	EMS#102	Heterozygous
		AGO9 D786N R	CAGCATGGGCGCAGAGATAGgAAT
	splice site 2376	AGO9 Intron2376 Fwd	GGGAGGCTTATCCCTGAATATTGG	CAPS	Hpy188I	EMS#155	Heterozygous
		AGO9 Intron2376 Rvs	AAATGATGTACCTTGTTCCAGTCCA
DCL1	L375F	DCL1 L375F F	CATTAGAATGGAAACAATTGcTCTT	dCAPS	SapI	EMS#192R	Heterozygous
		DCL1 L375F R	ATCAGTACCCTTTAAATTAACAGGCGAA
DCL3	S553L	DCL3 S553L F	GATCCAGAAGCTCCAAACTTGgAAT	dCAPS	TfiI	EMS#102	Heterozygous
		DCL3 S553L R	CGACACCAGCTAATTGACGAATTAATAA
DCL4	A342T	DCL4 A342T F	GGATGGTTTTGTTTCATCTCCTTTAG	CAPS	AluI	EMS#152	Heterozygous
		DCL4 A342T R	GACACATTTAGACAACCCGCTGT
MOS3	G388D	MOS3 G388D F	CCAAATGGCGTTCTTTTTCACcCTG	dCAPS	ScrFI	EMS#155	Heterozygous
		MOS3 G388D R	GGGAGCCTCAAACGCAGAATCAATA
	M496I	MOS3 M496I F	GTTAGGTTTGGCTCTTTCAGTCTTAAACT	CAPS	HpyCH4V	EMS#102	Heterozygous
		MOS3 M496I R	CATCAAACGTTCAGTACTCTGTCTCTCAG
MOS10	P1003L	MOS10 P1003L F	CCTGTGCGTGAATCAGCgGCTC	dCAPS	NlaIV	EMS#155	Heterozygous
		MOS10 P1003L R	TCACCTGAGAGAAGCTGGCAAA
MOS12	V301I	MOS12 V301I F	AAAAGGGCTGTCTACTTTATTATTTCGG	dCAPS	BsteII	EMS#140	Heterozygous
		MOS12 V301I R	CTGTAGCCTTTTCGTGTGGTGTgGTAA
NP_200680	Q6*	NP_200680 Q6* F	TATTGGCATCTCCATTACTAACTCCTG	dCAPS	ScrFI	EMS#191	Heterozygous
		NP_200680 Q6* R	GGATCGCTTCTTCTTCTTCTTATcCT
NRPD1B	G255D	NRPD1B G255D F	GAAACTGATGATTATGTACTTTCCGTGT	dCAPS	MwoI	EMS#76	Heterozygous
		NRPD1B G255D R	TCAGCCTTATGCGACTCAAAGcTTGTCTCG
SDE5	D468N	sde5 D468N F	TCAAGAGCAAACGAAAGGTCCCATC	dCAPS	DpnI	EMS#163	Heterozygous
		sde5 D468N R	GAATCATTATCACGAGGCCGCgAT
SGS3	T62I	sgs3 T62I F	ATAGGCCTGAGGTTGAACAGTTGGTT	dCAPS	SmlI	EMS#120	Heterozygous
		sgs3 T62I R	GAGGATTCGAATTCTGAGAAACtCAA
	D482N	SGS3 D482N F	CGAGAAGCTGCGTAGAACTGCcGAG	dCAPS	BsaJI	EMS#155	Heterozygous
		SGS3 D482N R	GAAAAACCTGTCGTGTGCATCCATC
Table S3. CAPS/dCAPS PCR zygosity tests for detecting candidate mutations in rtp mutants. CAPS, cleaved amplified polymorphic sequences; dCAPS, derived cleaved amplified polymorphic sequences.
