# Supplementary material for: Can-Seq: a PCR and DNA sequencing strategy for identifying new alleles of known and candidate genes
Source: Plant Methods. 2020 Feb 13;16:16. doi: 10.1186/s13007-020-0555-0 (PMC7017465; doi:10.1186/s13007-020-0555-0)
Supplement: Supplementary file 4 — Additional file 4: Table S4. Homozygous candidate mutations in root-to-shoot transmission of PTGS (rtp) mutants identified by Can-Seq. The 40 rtp mutants included in this study are listed in numerical order from left to right (EMS#11 to EMS#193). A blue background indicates mutants that do not carry a homozygous candidate mutation for the rtp phenotype, a red background indicates multiple homozygous candidate mutations were detected in a rtp mutant, a yellow background indicates a single homozygous candidate mutation was detected in a rtp mutant, and purple indicates a homozygous candidate mutation was detected in a rtp mutant but genetic mapping showed the candidate mutation was not closely linked to the causative mutation. [file 13007_2020_555_MOESM4_ESM.xlsx]

## Sheet: Sheet1
Candidate gene	Candidate mutation	11	16	19	35	36	38	70	76	81	90	94	97	101	102	111	120	121	123	140	144	145	146	148	149	150	152	153	155	157	158	159	163	164	170	173	181	191	192L	192R	193
AGO1	P204S																																								+
	G277E												+
	D769N													+
	Intron 5 donor splice variant																										+
AGO2	P524S																																	+
AGO9	M261I																												+
	G853R																			+
CUL4	P219S																					+
DCL2	W796*																																								+
	A1098V																								+
HASTY	R544H																																								+
	G1083S																												+
HEN1	R311*																														+
JMJ14	Q183*						+
	G331E																							+
	R599K	+
	Intron 2 acceptor splice variant										+
MOS1	W261*																					+
	E704K		+
MOS2	T36I																													+
MOS12	E231K																											+
MOS14	D393N															+
	R832Q	+
NP_200680	L299F																	+
NRPD1A	S222F																																								+
	W541*																				+
NRPD1B	A513T																								+
	R1174*																																								+
PRL1	R222Q	+
	R254*																																	+
RDR2	G857D							+
RDR6	G19E																													+
	W227*																											+
	R376*	+
	W391*																+
	W685*			+
	W764*											+
	P1073L																						+
	R828K																															+
SDE5	A361T																												+
SGS3	Q15*																																		+
	R554*																																				+
THO2	P522S																																	+
Blue indicates mutants that do not carry a homozygous mutation in a candidate gene
Red indicates multiple homozygous candidate mutations detected in a mutant
Yellow indicates a single homozygous candidate mutation detected in a mutant
Purple indicates homozygous mutation detected in a mutant but not not closely linked to causative mutation
Table S4. Homozygous candidate mutations in root-to-shoot transmission of PTGS (rtp) mutants identified by Can-Seq. The 40 rtp mutants included in this study are listed in numerical order from left to right (EMS#11 to EMS#193). A blue background indicates mutants that do not carry a homozygous candidate mutation for the rtp phenotype, a red background indicates multiple homozygous candidate mutat…
